# Supplementary material for: Relationship between Sensory Attributes, (Dis) Liking and Volatile Organic Composition of Gorgonzola PDO Cheese
Source: Foods. 2021 Nov 12;10(11):2791. doi: 10.3390/foods10112791 (PMC8621326; doi:10.3390/foods10112791)
Supplement: Supplementary file 1 [file foods-10-02791-s001.zip]

Archive with 3 entries (3 files):
- Supplementary Table 1_rev.pdf
- Supplementary Table 2_rev.pdf
- Supplementary Table 3.pdf
